# Supplementary material for: Histoepigenetic analysis of the mesothelin network within pancreatic ductal adenocarcinoma cells reveals regulation of retinoic acid receptor gamma and AKT by mesothelin
Source: Oncogenesis. 2020 Jul 2;9(7):62. doi: 10.1038/s41389-020-00245-3 (PMC7332500; doi:10.1038/s41389-020-00245-3)
Supplement: Supplementary file 2 — Supplementary data [file 41389_2020_245_MOESM2_ESM.xls]

## Sheet: MSLN_high_cancer_genes_higher
Gene	T.Statistic	P.Value	FDR	Fold.Change	log2FC	Difference.Means
PLK3	3.72916	0.000222018	0.0451438	48.5958	5.60276	1203.61
MSLN	5.07862	2.18282e-06	0.00192253	20.0545	4.32586	29795.2
C1orf175	3.79819	0.000178021	0.0393233	8.22673	3.04032	418.864
LOC283174	3.83143	0.000159949	0.0371102	7.92783	2.98693	631.353
TNK2	5.36739	7.60831e-07	0.000874404	5.36237	2.42287	4337.57
MUC1	5.66133	2.56149e-07	0.000390627	5.23225	2.38743	54553.7
DBP	3.93121	0.000115675	0.0292134	5.00463	2.32326	842.549
VILL	4.05438	7.71191e-05	0.0221428	4.79322	2.26099	8427.98
TMEM180	4.7276	7.66275e-06	0.00440331	4.62461	2.20933	468.488
ALS2CL	4.42042	2.23753e-05	0.00915928	4.35634	2.12312	3807.49
PCBP4	5.28543	1.02789e-06	0.00108295	4.11298	2.04018	1245.77
PITX1	5.72024	2.05594e-07	0.000351655	4.00466	2.00168	2285.41
FKBP1B	4.13986	5.80081e-05	0.0185486	3.72727	1.89812	537.237
KCNN4	4.92787	3.75708e-06	0.00271197	3.60566	1.85026	6133.04
CCDC64B	3.78683	0.000184637	0.0401926	3.52551	1.81783	1913.22
RAB11FIP5	3.69019	0.000251277	0.0484893	3.45832	1.79007	1103.09
TWF2	4.0465	7.91574e-05	0.0222595	3.4151	1.77193	2449.46
TRAK1	3.85116	0.00015007	0.0352087	2.94749	1.55949	4349.27
RARG	4.80794	5.76433e-06	0.00357118	2.89282	1.53247	2316.45
EIF1B	4.09172	6.81202e-05	0.0203846	2.87103	1.52157	640.935
CAMK2N1	4.21187	4.5544e-05	0.0153687	2.77577	1.47289	5399.31
SHISA5	4.05356	7.73271e-05	0.0221428	2.70216	1.43411	6053.96
EPN1	3.91467	0.00012209	0.030603	2.69557	1.43059	5635.74
CAPG	3.72785	0.000222943	0.0452159	2.68964	1.42741	10590.9
LYPLA2	4.05504	7.69497e-05	0.0221428	2.57676	1.36556	2411.31
NDUFAF3	4.01689	8.72994e-05	0.0238719	2.52643	1.3371	1103.04
LRRC42	3.68979	0.000251588	0.0484893	2.43166	1.28194	693.076
MAP3K11	3.99719	9.31601e-05	0.0249581	2.30238	1.20313	2468.8
PRSS8	4.02516	8.49482e-05	0.0233902	2.22577	1.15431	6372.05
LYPLA2P1	3.72318	0.000226287	0.0453145	2.20387	1.14004	105.991
ELOVL1	3.74341	0.000212159	0.0441581	2.07149	1.05067	2277.75
PPDPF	3.82616	0.000162691	0.0372874	2.04996	1.0356	9072.41
MGAT4B	4.22879	4.30154e-05	0.0147031	2.01839	1.01321	4355.5
Red denotes differentially expressed genes not identified using bulk sample expression

## Sheet: MSLN_high_cancer_genes_lower
Gene	T.Statistic	P.Value	FDR	Fold.Change	log2FC	Difference.Means
PGM3	-3.80343	0.000175051	0.0387825	0.0705825	-3.82455	-519.728
PPFIBP1	-4.00019	9.22438e-05	0.0247964	0.0994612	-3.32972	-1836.69
ALDH5A1	-3.96364	0.000104022	0.0269574	0.117518	-3.08904	-530.17
ALS2CR4	-3.89268	0.000131158	0.0322007	0.126775	-2.97965	-383.803
PM20D2	-3.85517	0.000148134	0.0349613	0.137181	-2.86585	-674.538
GOLT1B	-4.246	4.05841e-05	0.0141776	0.159277	-2.65039	-1403.93
E2F3	-5.64243	2.74837e-07	0.000403604	0.183773	-2.444	-508.303
C1orf74	-4.69942	8.46384e-06	0.00476016	0.212932	-2.23153	-104.035
ERGIC2	-4.29706	3.41277e-05	0.0125293	0.224559	-2.15483	-835.351
BRIP1	-3.82221	0.000164778	0.0375486	0.250147	-1.99915	-101.32
C12orf4	-3.73491	0.000217988	0.0449988	0.25512	-1.97075	-368.709
CDCA7L	-3.82671	0.000162404	0.0372874	0.257815	-1.95559	-968.631
C6orf167	-4.24638	4.0531e-05	0.0141776	0.261451	-1.93539	-172.515
FBXO5	-4.10252	6.57134e-05	0.0199864	0.264302	-1.91974	-114.928
SLC17A5	-3.75024	0.000207581	0.0434331	0.264896	-1.9165	-1180.35
STRAP	-4.63154	1.07449e-05	0.00542718	0.271661	-1.88012	-1990.48
ERCC6L	-4.05007	7.82275e-05	0.0221428	0.278396	-1.84479	-98.4044
IPO8	-4.59676	1.21364e-05	0.00583284	0.283705	-1.81754	-1297.23
SEC22B	-4.19869	4.76122e-05	0.0157977	0.288088	-1.79542	-1842.98
ZBTB6	-3.87838	0.000137397	0.0332183	0.291974	-1.77609	-256.418
C14orf126	-4.52384	1.56479e-05	0.00697124	0.292032	-1.7758	-241.455
TOP2A	-3.73921	0.000215016	0.0446356	0.292405	-1.77396	-2099.32
ZBTB9	-3.89505	0.000130148	0.0320519	0.293385	-1.76913	-174.603
CMAS	-4.62136	1.11351e-05	0.00552607	0.301329	-1.73059	-1327.46
PPIL1	-3.80337	0.000175084	0.0387825	0.320436	-1.64189	-454.147
OAT	-3.72548	0.000224637	0.0452431	0.320628	-1.64103	-2320.71
SLC35B3	-3.85846	0.000146561	0.0346935	0.321772	-1.63589	-736.235
ESF1	-3.76857	0.000195764	0.0415082	0.324194	-1.62507	-396.599
TSR1	-5.20412	1.38355e-06	0.00130613	0.325292	-1.62019	-925.263
CCDC91	-4.24085	4.12966e-05	0.0142384	0.325336	-1.62	-533.834
PUS7	-4.78647	6.22106e-06	0.00377941	0.331846	-1.59141	-387.13
CCDC34	-3.68205	0.000257836	0.0490321	0.337212	-1.56827	-371.051
SMC2	-3.71086	0.000235322	0.0465918	0.340816	-1.55293	-487.409
ALG10	-4.24339	4.09439e-05	0.0141784	0.343968	-1.53965	-129.367
MAD2L1	-4.05117	7.79433e-05	0.0221428	0.34862	-1.52027	-438.828
BRCA1	-3.80456	0.000174414	0.0387825	0.349179	-1.51796	-303.298
FAM72A	-4.24403	4.08547e-05	0.0141784	0.357735	-1.48304	-31.0726
SHPK	-3.79352	0.000180711	0.0398066	0.360133	-1.4734	-273.477
SEC23B	-4.21302	4.53676e-05	0.0153687	0.365388	-1.4525	-1612.09
NOL11	-4.13607	5.87481e-05	0.0186087	0.367235	-1.44522	-741.681
FAM119A	-4.04292	8.01019e-05	0.0223665	0.394964	-1.34021	-242.965
DTL	-3.93652	0.000113683	0.0289874	0.406271	-1.29949	-307.452
FUBP3	-3.72447	0.00022536	0.0452431	0.407514	-1.29508	-874.979
TMEM194B	-3.75456	0.000204739	0.0429519	0.424302	-1.23684	-193.894
C2orf43	-4.40066	2.39492e-05	0.00954358	0.433249	-1.20673	-294.067
POLA1	-4.17523	5.15219e-05	0.0168691	0.437687	-1.19203	-347.019
GTF3C3	-3.76042	0.00020094	0.042379	0.443621	-1.1726	-634.073
IARS	-3.76142	0.000200296	0.042356	0.445701	-1.16585	-1816.44
MCM4	-3.77065	0.000194465	0.041384	0.450548	-1.15025	-1073.4
CHEK1	-3.84048	0.000155339	0.0362305	0.451191	-1.14819	-213.003
SUV39H2	-3.86632	0.00014288	0.0343345	0.454734	-1.13691	-101.863
KIF4A	-3.6953	0.000247236	0.0479359	0.455582	-1.13422	-345.873
YARS2	-3.85919	0.000146216	0.0346935	0.468871	-1.09274	-402.903
NCBP1	-3.81505	0.000168621	0.0383141	0.474284	-1.07618	-675.361
LIN9	-3.78449	0.000186031	0.0401968	0.497919	-1.00602	-131.8
Red denotes differentially expressed genes not identified using bulk sample expression
