# Supplementary material for: Histoepigenetic analysis of the mesothelin network within pancreatic ductal adenocarcinoma cells reveals regulation of retinoic acid receptor gamma and AKT by mesothelin
Source: Oncogenesis. 2020 Jul 2;9(7):62. doi: 10.1038/s41389-020-00245-3 (PMC7332500; doi:10.1038/s41389-020-00245-3)
Supplement: Supplementary file 3 — Supplementary data [file 41389_2020_245_MOESM3_ESM.xls]

## Sheet: C2 Gene Set
Collection: C2 (Curated Gene Sets)
# overlaps shown:	10
# genesets in collections:	4762
# genes in comparison (n):	33
# genes in universe (N):	45956
Gene Set Name	# Genes in Gene Set (K)	Description	# Genes in Overlap (k)	k/K	p-value	FDR q-value
CHARAFE_BREAST_CANCER_LUMINAL_VS_MESENCHYMAL_UP	450	Genes up-regulated in luminal-like breast cancer cell lines compared to the mesenchymal-like ones.	7	0.0156	2.83e-08	7.55e-05
DODD_NASOPHARYNGEAL_CARCINOMA_UP	1821	Genes up-regulated in nasopharyngeal carcinoma (NPC) compared to the normal tissue.	11	0.006	3.17e-08	7.55e-05
DELACROIX_RAR_BOUND_ES	462	Genes with DNA sequences bound by RARA and RARG [GeneID=5914, 5916] in ES cells.	6	0.013	8.79e-07	0.0014
LASTOWSKA_NEUROBLASTOMA_COPY_NUMBER_DN	800	Genes with copy number losses in primary neuroblastoma tumors.	7	0.0088	1.36e-06	0.00162
GRADE_COLON_CANCER_UP	871	Up-regulated genes in colon carcinoma tumors compared to the matched normal mucosa samples.	7	0.008	2.38e-06	0.00227
MIKKELSEN_MCV6_LCP_WITH_H3K4ME3	162	Genes with low-CpG-density promoters (LCP) bearing the tri-methylation mark at H3K4 (H3K4me3) in MCV6 cells (embryonic fibroblasts trapped in a differentiated state).	4	0.0247	5.62e-06	0.00394
DELACROIX_RARG_BOUND_MEF	367	Genes with DNA sequences bound by RARG [GeneID=5916] in MEF cells (embryonic fibroblast).	5	0.0136	6.24e-06	0.00394
ANDERSEN_CHOLANGIOCARCINOMA_CLASS2	174	Genes overexpressed in cholangiocarcinoma class 2 associated with poor prognosis.	4	0.023	7.46e-06	0.00394
MIKKELSEN_IPS_LCP_WITH_H3K4ME3	174	Table 2S. Genes in MEF, MCV6, MCV8.1 and ES cells by epigenetic mark of their promoter	4	0.023	7.46e-06	0.00394
FORTSCHEGGER_PHF8_TARGETS_DN	784	Genes down-regulated in HeLa cells (cervical carcinoma) upon knockdown of PHF8 [GeneID=23133] by RNAi.	6	0.0077	1.81e-05	0.00861

## Sheet: C1 Gene Set
Collection: C1 (Positional Gene Sets)
# overlaps shown:	1
# genesets in collections:	326
# genes in comparison (n):	33
# genes in universe (N):	45956
Gene Set Name	# Genes in Gene Set (K)	Description	# Genes in Overlap (k)	k/K	p-value	FDR q-value
chr3p21	271	Genes in cytogenetic band chr3p21	6	0.0221	3.86e-08	1.26e-05

## Sheet: C3 Gene Set
Collection: C3 (Motif Gene Sets)
# overlaps shown:	8
# genesets in collections:	836
# genes in comparison (n):	33
# genes in universe (N):	45956
Gene Set Name	# Genes in Gene Set (K)	Description	# Genes in Overlap (k)	k/K	p-value	FDR q-value
GGGCGGR_SP1_Q6	2940	Genes having at least one occurence of the highly conserved motif M6 GGGCGGR sites. The motif matches transcription factor binding site V$SP1_Q6 (v7.4 TRANSFAC).	12	0.0041	4.59e-07	0.000384
GGGAGGRR_MAZ_Q6	2274	Genes having at least one occurence of the highly conserved motif M24 GGGAGGRR sites. The motif matches transcription factor binding site V$MAZ_Q6 (v7.4 TRANSFAC).	10	0.0044	2.8e-06	0.00117
GGGYGTGNY_UNKNOWN	664	Genes having at least one occurence of the highly conserved motif M31 GGGYGTGNY in the region spanning up to 4 kb around their transcription start sites. The motif does not match any known transcription factor binding site (v7.4 TRANSFAC).	6	0.009	7.07e-06	0.00197
RNGTGGGC_UNKNOWN	766	Genes having at least one occurence of the highly conserved motif M140 RNGTGGGC in the region spanning up to 4 kb around their transcription start sites. The motif does not match any known transcription factor binding site (v7.4 TRANSFAC).	6	0.0078	1.59e-05	0.00332
CTGAGCC_MIR24	231	Genes having at least one occurence of the motif CTGAGCC in their 3' untranslated region. The motif represents putative target (that is, seed match) of human mature miRNA hsa-miR-24 (v7.1 miRBase).	4	0.0173	2.27e-05	0.00379
CAGGTG_E12_Q6	2485	Genes having at least one occurence of the highly conserved motif M12 CAGGTG sites. The motif matches transcription factor binding site V$E12_Q6 (v7.4 TRANSFAC).	9	0.0036	4.59e-05	0.0064
GAGCCTG_MIR484	108	Genes having at least one occurence of the motif GAGCCTG in their 3' untranslated region. The motif represents putative target (that is, seed match) of human mature miRNA hsa-miR-484 (v7.1 miRBase).	3	0.0278	6.54e-05	0.00781
RYTTCCTG_ETS2_B	1085	Genes having at least one occurence of the highly conserved motif M16 RYTTCCTG sites. The motif matches transcription factor binding site V$ETS2_B (v7.4 TRANSFAC).	6	0.0055	0.00011	0.0115

## Sheet: C4 Gene Set
Collection: C4 (Computational Gene Sets)
# overlaps shown:	4
# genesets in collections:	858
# genes in comparison (n):	33
# genes in universe (N):	45956
Gene Set Name	# Genes in Gene Set (K)	Description	# Genes in Overlap (k)	k/K	p-value	FDR q-value
MODULE_6	416	Trachea genes.	6	0.0144	4.78e-07	0.00041
MODULE_55	834	Genes in the cancer module 55.	7	0.0084	1.79e-06	0.000528
MODULE_88	838	Heart, liver, kidney and pancreas metabolic and xenobiotic response genes.	7	0.0084	1.85e-06	0.000528
MODULE_33	384	Immune / stress response genes.	5	0.013	7.77e-06	0.00167

## Sheet: C5 Gene Set
Collection: C5 (GO Gene Sets)
# overlaps shown:	10
# genesets in collections:	5917
# genes in comparison (n):	33
# genes in universe (N):	45956
Gene Set Name	# Genes in Gene Set (K)	Description	# Genes in Overlap (k)	k/K	p-value	FDR q-value
GO_SIGNAL_TRANSDUCTION_BY_P53_CLASS_MEDIATOR	127	An intracellular signaling process that is induced by the cell cycle regulator phosphoprotein p53 or an equivalent protein.	4	0.0315	2.14e-06	0.00643
GO_NEGATIVE_REGULATION_OF_ACTIN_FILAMENT_DEPOLYMERIZATION	35	Any process that stops, prevents, or reduces the frequency, rate or extent of actin depolymerization.	3	0.0857	2.17e-06	0.00643
GO_REGULATION_OF_CELLULAR_COMPONENT_SIZE	337	A process that modulates the size of a cellular component.	5	0.0148	4.13e-06	0.00648
GO_NEGATIVE_REGULATION_OF_ACTIN_FILAMENT_POLYMERIZATION	44	Any process that stops, prevents, or reduces the frequency, rate or extent of actin polymerization.	3	0.0682	4.38e-06	0.00648
GO_REGULATION_OF_ACTIN_FILAMENT_DEPOLYMERIZATION	48	Any process that modulates the frequency, rate or extent of the disassembly of actin filaments by the removal of actin monomers from a filament.	3	0.0625	5.71e-06	0.00675
GO_NEGATIVE_REGULATION_OF_PROTEIN_POLYMERIZATION	55	Any process that stops, prevents, or reduces the frequency, rate or extent of the process of creating protein polymers.	3	0.0545	8.63e-06	0.00851
GO_G1_DNA_DAMAGE_CHECKPOINT	73	A cell cycle checkpoint that detects and negatively regulates progression from G1 to S phase in the cell cycle in response to DNA damage.	3	0.0411	2.03e-05	0.0155
GO_REGULATION_OF_ANATOMICAL_STRUCTURE_SIZE	472	Any process that modulates the size of an anatomical structure.	5	0.0106	2.09e-05	0.0155
GO_POSITIVE_REGULATION_OF_CELL_CYCLE_ARREST	85	Any process that increases the rate, frequency, or extent of cell cycle arrest, the process in which the cell cycle is halted during one of the normal phases.	3	0.0353	3.2e-05	0.021
GO_BARBED_END_ACTIN_FILAMENT_CAPPING	13	The binding of a protein or protein complex to the barbed (or plus) end of an actin filament, thus preventing the addition, exchange or removal of further actin subunits.	2	0.1538	3.88e-05	0.023

## Sheet: C6 Gene Set
Collection: C6 (Oncogenic Signatures)
# overlaps shown:	2
# genesets in collections:	189
# genes in comparison (n):	33
# genes in universe (N):	45956
Gene Set Name	# Genes in Gene Set (K)	Description	# Genes in Overlap (k)	k/K	p-value	FDR q-value
ERB2_UP.V1_UP	191	Genes up-regulated in MCF-7 cells (breast cancer) positive for ESR1 [Gene ID=2099] and engineered to express ligand-activatable ERBB2 [Gene ID=2064].	3	0.0157	0.000352	0.0348
P53_DN.V1_UP	194	Genes up-regulated in NCI-60 panel of cell lines with mutated TP53 [Gene ID=7157].	3	0.0155	0.000368	0.0348
