# Supplementary material for: Histoepigenetic analysis of the mesothelin network within pancreatic ductal adenocarcinoma cells reveals regulation of retinoic acid receptor gamma and AKT by mesothelin
Source: Oncogenesis. 2020 Jul 2;9(7):62. doi: 10.1038/s41389-020-00245-3 (PMC7332500; doi:10.1038/s41389-020-00245-3)
Supplement: Supplementary file 4 — Supplementary data [file 41389_2020_245_MOESM4_ESM.xls]

## Sheet: Panc_ref_meta.txt
Sample Accession Number	Title	Stage 0 Group	Series	Sex
GSM861690	Eos_2	immune	GSE35069	M
GSM861688	Neu_6	immune	GSE35069	M
GSM861667	CD14+_3	immune	GSE35069	M
GSM861650	Gran_4	immune	GSE35069	M
GSM861678	CD56+_2	immune	GSE35069	M
GSM861675	CD19+_5	immune	GSE35069	M
GSM861659	CD8+_1	immune	GSE35069	M
GSM861653	CD4+_1	immune	GSE35069	M
GSM3455765	pancreatic_beta_cells_rep1	islet	GSE122126	F
GSM3455766	pancreatic_beta_cells_rep2	islet	GSE122126	F
GSM3455767	pancreatic_beta_cells_rep3	islet	GSE122126	F
GSM3455821	pancreatic_beta_cells_rep4	islet	GSE122126	F
GSM3455768	pancreatic_duct_cells_rep1	epithelial	GSE122126	NA
GSM3455826	pancreatic_duct_cells_rep2	epithelial	GSE122126	M
GSM3455828	pancreatic_duct_cells_rep3	epithelial	GSE122126	F
GSM3455769	pancreatic_acinar_cells_rep1	epithelial	GSE122126	NA
GSM3455827	pancreatic_acinar_cells_rep2	epithelial	GSE122126	M
GSM3455829	pancreatic_acinar_cells_rep3	epithelial	GSE122126	F
GSM3455806	vascular_endothelial_cells_rep1	endothelial	GSE122126	NA
GSM3455822	vascular_endothelial_cells_rep2	endothelial	GSE122126	NA
GSM2125292	09.05F_9829118144_R04C02	stromal	GSE80369	NA
GSM2125294	09.05F+10.05T_9829118144_R06C02	stromal	GSE80369	NA
GSM2125291	MSC_9829118144_R03C02	stromal	GSE80369	NA
GSM2125293	MSC+10.05T_9829118144_R05C02	stromal	GSE80369	NA
GSM1669634	CellLine_BXPC-3	cancer	GSE68379	NA
GSM1669664	CellLine_CAPAN-2	cancer	GSE68379	NA
GSM1669923	CellLine_HUP-T4	cancer	GSE68379	NA
GSM1670109	CellLine_MIA-PACA-2	cancer	GSE68379	NA
GSM1670331	CellLine_PANC-02-03	cancer	GSE68379	NA
GSM1670334	CellLine_PANC-08-13	cancer	GSE68379	NA
GSM1670337	CellLine_PA-TU-8988T	cancer	GSE68379	NA
GSM1670489	CellLine_SUIT-2	cancer	GSE68379	NA
