# Supplementary material for: Histoepigenetic analysis of the mesothelin network within pancreatic ductal adenocarcinoma cells reveals regulation of retinoic acid receptor gamma and AKT by mesothelin
Source: Oncogenesis. 2020 Jul 2;9(7):62. doi: 10.1038/s41389-020-00245-3 (PMC7332500; doi:10.1038/s41389-020-00245-3)
Supplement: Supplementary file 5 — Supplementary data [file 41389_2020_245_MOESM5_ESM.xls]

## Sheet: Sheet1
Random genes
7	21	88
GAPT	BTG1	FAM19A1	CYTIP	CCL22	GAB3
CHEK1	PLCG2	ALS2CL	TMEM150C	GIMAP7	DOCK10
MGAT4A	TOP2A	ITPR1	MCM4	BTLA	ZBTB9
AKNA	HELB	CD3E	PTPRC	MGAT4A	PPDPF
RNGTT	IARS	SNX20	ZNF831	CYSLTR1	IL12B
PARVG	UBASH3A	C1orf74	PIM2	PPFIBP1	FYN
IL12B	CD40LG	GIMAP2	LRRC42	INPP5D	KLRG1
	CTLA4	LOC100188949	TLR7	GIMAP6	CD180
	DBP	LILRA1	C1orf175	CLECL1	PGM3
	FAM49A	MS4A6A	SLA2	SIGLEC5	CRLF3
	PDE3B	IRGM	DAZL	MIAT	KLF12
	GAB3	WIPF1	CD2	ATM	LAX1
	CLEC4C	TNFSF8	CTLA4	CD84	OAT
	SAMSN1	KCNA3	TNFRSF8	TRAF1	PM20D2
	PIP4K2A	FAM49A	PPM1K	ITPRIPL1	TXK
	C12orf4	GVIN1	ESF1	BTK	FLI1
	CECR1	HLA-DPB2	CD8A	CEACAM21	RASSF5
	IKZF4	DMXL1	PDE3B	ZBTB6	TLR6
	DOCK8	DOCK11	ARHGEF6	CAMK4	C14orf49
	CXorf21	C10orf128	THEMIS	E2F3	ARHGAP25
	LOC283174	CCR6	ME2	XCR1	KIF4A
		IRF8	NCR1	SWAP70	CLEC9A
RARE	PARVB	Cancer 88
KCNN4	DTL	TMEM180	PCBP4	KCNN4	TNK2
PITx1	MCM4	FKBP1B	C1orf175	LOC283174	TWF2
ALS2CL	SUV39H2	SHISA5	CCDC64B	PITX1	RARG
TNK2	ALG10	PRSS8	LYPLA2	E2F3	C2orf43
CAMK2N1	SMC2	PUS7	NCBP1	ERCC6L	IARS
	GOLT1B	BRCA1	MAD2L1	TOP2A	GOLT1B
	ERGIC2	CCDC91	C6orf167	PPFIBP1	SUV39H2
	TOP2A	OAT	PM20D2	ZBTB9	MCM4
	IARS	PGM3	POLA1	PPIL1	LIN9
	SEC23B	MSLN	ALS2CL	MUC1	PLK3
	FBXO5	EIF1B	RAB11FIP5	TRAK1	NDUFAF3
	NOL11	MGAT4B	DBP	PPDPF	ELOVL1
	EIF1B	EPN1	C1orf74	TSR1	IPO8
	MAD2L1	CMAS	ERGIC2	FUBP3	BRIP1
	GTF3C3	C12orf4	CCDC34	ALS2CR4	SEC22B
	SEC22B	SEC23B	SHPK	YARS2	ALDH5A1
	BRIP1	CHEK1	NOL11	ESF1	FAM119A
	PM20D2	GTF3C3	SLC35B3	DTL	SLC17A5
	C14orf126	CAPG	FAM72A	LRRC42	CDCA7L
	POLA1	CAMK2N1	KIF4A	VILL	TMEM194B
	CDCA7L	LYPLA2P1	ZBTB6	MAP3K11	FBXO5
		STRAP	SMC2	C14orf126	ALG10
